# Supplementary material for: Hydrometeorology and flood pulse dynamics drive diarrheal disease outbreaks and increase vulnerability to climate change in surface-water-dependent populations: A retrospective analysis
Source: PLoS Med. 2018 Nov 8;15(11):e1002688. doi: 10.1371/journal.pmed.1002688 (PMC6224043; doi:10.1371/journal.pmed.1002688)
Supplement: S1 Table — (XLSX) [file pmed.1002688.s008.xlsx]

## Sheet: Sheet1
	p<1	p<0.20	p<0.10	p<0.05	null model	top model
Dry Season	0.56	0.56	0.56	0.55	0.46	0.57
Wet Season	0.54	0.54	0.54	0.54	0.49	0.54
