# Supplementary material for: Hydrometeorology and flood pulse dynamics drive diarrheal disease outbreaks and increase vulnerability to climate change in surface-water-dependent populations: A retrospective analysis
Source: PLoS Med. 2018 Nov 8;15(11):e1002688. doi: 10.1371/journal.pmed.1002688 (PMC6224043; doi:10.1371/journal.pmed.1002688)
Supplement: S3 Table — (XLSX) [file pmed.1002688.s010.xlsx]

## Sheet: Sheet1
	p<1	p<0.20	p<0.10	p<0.05	top model	Null model
Dry Season	0.508	0.506	0.502	0.501	0.503	0.442
Wet Season	0.638	0.631	0.628	0.628	0.628	0.604
