# Supplementary material for: Hydrometeorology and flood pulse dynamics drive diarrheal disease outbreaks and increase vulnerability to climate change in surface-water-dependent populations: A retrospective analysis
Source: PLoS Med. 2018 Nov 8;15(11):e1002688. doi: 10.1371/journal.pmed.1002688 (PMC6224043; doi:10.1371/journal.pmed.1002688)
Supplement: S4 Table — The rows represent the seasonal data that were used to fit the model. The columns indicate the omitted year, which was also used to test model prediction accuracy. Table values represent the correlation of the averaged model prediction with the observation for the omitted year. (XLSX) [file pmed.1002688.s011.xlsx]

## Sheet: Sheet1
		2007		2008	2009	2010	2011	2012	2013	2014	2015	2016	2017
Dry Season	Averaged		0.48	0.16	0.92	0.92	0.94	0.68	0.91	0.39	0.4	0.5	0.35
	Null		0.58	0.24	0.3	0.58	0.83	0.52	0.46	0.36	0.16	0.12	0.06
Wet Season	Averaged		-0.22	0.45	0.5	0.86	0.93	0.84	0.99	0.97	0.32	0.9	N/A
	Null		-0.21	0.36	0.58	0.24	0.49	0.09	0.11	0.89	-0.07	0.6	N/A
