# Supplementary material for: Hydrometeorology and flood pulse dynamics drive diarrheal disease outbreaks and increase vulnerability to climate change in surface-water-dependent populations: A retrospective analysis
Source: PLoS Med. 2018 Nov 8;15(11):e1002688. doi: 10.1371/journal.pmed.1002688 (PMC6224043; doi:10.1371/journal.pmed.1002688)
Supplement: S5 Table — (XLSX) [file pmed.1002688.s012.xlsx]

## Sheet: Sheet1
Date of collection	Sample time	TR	Total Suspended Solids (mg/L)
2017-08-04	700	33	17.5
2017-08-04	1015	33	22.86
2017-08-04	1334	33	20
2017-08-04	1526	33	27.5
2017-08-04	1740	33	25
